# Supplementary material for: Analysis of VOCs Emitted from Small Laundry Facilities: Contributions to Ozone and Secondary Aerosol Formation and Human Risk Assessment
Source: Int J Environ Res Public Health. 2022 Nov 16;19(22):15130. doi: 10.3390/ijerph192215130 (PMC9691109; doi:10.3390/ijerph192215130)
Supplement: Supplementary file 1 [file ijerph-19-15130-s001.zip]

Archive with 1 entries (1 files):
- ijerph-1997447-supplementary.pdf
